# Supplementary material for: Sex-specific effects of perinatal dioxin exposure on eating behavior in 3-year-old Vietnamese children
Source: BMC Pediatr. 2018 Jul 5;18:213. doi: 10.1186/s12887-018-1171-2 (PMC6034299; doi:10.1186/s12887-018-1171-2)
Supplement: Supplementary file 1 — Data of CEBQ and dioxins in 3-year-old Vietnamese children (a cross sectional study). (XLSX 43 kb) [file 12887_2018_1171_MOESM1_ESM.xlsx]

## Sheet: Sheet1
Title: Data of CEBQ and dioxins in 3-year-old Vietnamese children (a cross sectional study)
No	sex	SR	SE	FU	FR	EF	DD	EU	EO	FAPP	FADV	2,3,7,8-TetraCDD	1,2,3,7,8-PentaCDD	1,2,3,4,7,8-HexaCDD	1,2,3,6,7,8-HexaCDD	1,2,3,7,8,9-HexaCDD	1,2,3,4,6,7,8-HeptaCDD	OctaCDD	2,3,7,8-TetraCDF	1,2,3,7,8-PentaCDF	2,3,4,7,8-PentaCDF	1,2,3,4,7,8-HexaCDF	1,2,3,6,7,8-HexaCDF	1,2,3,7,8,9-HexaCDF	2,3,4,6,7,8-HexaCDF	1,2,3,4,6,7,8-HeptaCDF	1,2,3,4,7,8,9-HeptaCDF	OctaCDF	TEQ-PCDDs	TEQ-PCDFs	TEQ-PCDDs/Fs
1	1	2	3.5	3.2	3.4	4.3	4.3	3.8	2.5	3.1	3.4	1.91	3.16	1.48	6.03	1.78	9.55	53.7	0.1	0.56	5.62	6.92	3.72	0.32	0.87	5.25	0.43	0.28	6.17	2.95	9.12
2	1	3.2	3	2.8	3.6	4.3	4	4	3.3	3.3	3.7	1.2	6.31	2.57	10.47	3.24	12.59	51.29	0.91	0.83	8.13	25.12	15.14	0.13	1.74	19.05	2	0.69	9.33	6.92	16.22
3	1	2.2	2	2.7	4.2	3.5	4.7	2	1.5	2.2	3.1	1.29	2.34	1.48	4.79	2.57	10.23	57.54	0.91	1.58	4.47	11.75	7.41	0.71	1.12	7.08	1.12	0.25	4.68	3.72	8.32
4	1	3.4	4.5	3.2	3	4.5	4.3	3.5	1.5	3.6	3	1.45	4.07	2.24	7.08	2.24	10	44.67	0.54	1.45	7.76	15.49	10.96	0.06	1.26	12.88	0.98	0.35	6.76	5.37	12.02
5	1	3	3.8	2.5	2.6	3	4.7	3.8	2.8	3.3	2.8	0.21	4.07	1.78	6.92	2.82	10.72	72.44	0.55	1.1	5.37	17.38	10.72	0.11	0.87	10.47	0.71	0.78	5.62	4.68	10.23
6	1	2.6	2	3.2	1.2	4.5	2.7	3	2	2.7	2.6	1.66	2.69	1.35	4.9	1.41	5.89	35.48	0.58	1.15	5.62	10.72	6.46	0.15	1	7.24	0.89	0.81	5.25	3.72	8.91
7	1	3.6	2.8	3.2	3.2	4.8	4.3	4	3.3	3.4	3.7	1.66	4.17	2.4	9.77	2.75	10.72	58.88	0.63	0.98	6.92	15.14	10.72	0.38	1.26	9.77	0.87	0.35	7.41	5.01	12.3
8	1	3.4	4	3.7	3.4	4.5	2	4	2	3.8	3.3	1.12	2.75	1.15	6.46	1.17	7.08	60.26	0.63	0.78	5.5	11.22	6.31	0.14	0.81	7.94	0.87	0.35	4.79	3.63	8.51
9	1	2.6	2.3	2.7	4.6	4	5	3.3	3	2.7	3.9	0.49	3.31	2.14	7.59	4.17	13.18	58.88	0.66	2.51	5.37	25.7	15.85	0.65	1.26	23.99	1.86	0.74	5.37	6.31	11.75
10	1	1.8	3	3.3	3	3.8	5	4.5	2.8	3.2	3.2	1.48	3.09	1.95	7.59	2.19	13.8	66.07	0.56	0.91	5.89	14.13	8.71	0.15	1.38	10	1.29	0.68	5.89	4.37	10.23
11	1	1.6	4	4	2.4	3.3	3	4.5	2	3.5	2.6	0.89	3.16	1.86	5.89	2.4	7.59	42.66	0.58	1.91	6.03	19.5	10.72	0.47	1.2	13.8	1.29	0.52	5.13	5.25	10.47
12	1	1.8	4	3	1.2	2.5	3.7	3	1.3	3	1.7	1.86	5.37	3.24	13.49	3.39	11.75	95.5	0.54	1.58	10.96	30.2	17.38	0.32	1.51	16.98	1.78	0.93	9.33	8.51	17.78
13	1	2.2	2	3	2.6	5	4	3	1.8	2.6	3.1	1.62	4.79	1.91	8.32	2.14	12.3	61.66	0.43	1.66	8.13	21.38	13.49	0.19	1.29	21.38	1.66	0.4	7.76	6.46	14.13
14	1	2.4	2.3	3	1.6	5	3.3	4.3	2.8	3	3.1	1.02	3.31	2.29	6.76	2.51	12.88	52.48	0.58	1.7	6.31	19.95	11.22	0.42	1.74	19.5	2.69	0.42	5.62	5.5	11.22
15	1	2.2	2.8	3	1.6	4.7	5	2.3	1.5	2.6	2.6	1.2	2.95	1.23	4.47	2.19	9.77	41.69	0.39	0.79	2.82	3.16	2.14	0.15	0.69	3.39	0.1	0.49	5.01	1.55	6.61
16	1	3.5	3.8	3.2	2.2	4.7	3	3.3	2	3.4	3	5.37	2.88	1.29	4.27	2.04	11.48	79.43	0.85	1.29	7.08	10.23	6.61	0.44	1.51	8.71	1.74	1.02	9.12	4.27	13.18
17	1	3	2	3	3.2	4.8	4.7	3.8	2.3	2.9	3.4	0.98	2.19	1.29	4.47	1.66	11.22	42.66	0.42	2.57	3.89	14.45	7.94	0.41	1.23	17.78	2.29	2.29	3.98	3.89	7.94
18	1	3	2.3	3.2	1.4	4	2	2.8	1.3	2.8	2.2	2.51	4.17	2.51	10.47	2.51	12.02	93.33	0.11	0.81	6.46	15.85	10.23	0.17	1.15	10.72	1.29	0.42	8.32	4.79	13.18
19	1	2.6	4.3	2.3	3	3	2.3	4	1.8	3.3	2.6	1.55	2.95	1.62	6.31	2.88	10.47	48.98	1.41	3.09	7.24	22.39	12.88	0.66	1.86	18.62	2	0.79	5.62	6.31	12.02
20	1	2	2	3	1.8	5	2.3	2.5	2.3	2.4	3	1.29	3.55	2	8.91	2.4	14.13	53.7	0.76	1.35	4.27	13.49	6.92	0.25	1.17	7.94	1.26	0.32	6.31	3.63	10
21	1	1.8	2.8	3.7	1.8	5	5	4	2	3.1	2.9	1.58	4.68	2.24	6.61	2.4	10.72	67.61	0.68	2.24	8.91	22.39	10.96	0.69	1.51	12.3	1.55	0.83	7.41	6.46	13.8
22	1	3.4	4	3.5	4.2	3.8	5	4.5	2.5	3.9	3.5	2.19	4.9	1.48	6.76	1.78	7.59	48.98	0.55	1.17	5.89	13.49	7.41	0.46	0.95	8.32	0.85	0.63	8.13	4.17	12.3
23	1	1	2	3.7	4.2	5	2.3	3.8	2.8	2.6	4	0.91	2.51	1.7	5.75	1.7	12.88	70.79	1.35	1.38	3.63	9.12	6.17	0.16	0.78	7.08	0.79	0.17	4.47	2.95	7.41
24	1	2.4	3	2.4	1.2	3.5	1.7	2.3	1	2.5	1.9	1.35	4.47	2.63	8.71	3.09	12.88	51.29	0.5	1.2	8.71	24.55	13.49	0.78	1.2	13.18	1.91	0.85	7.41	6.76	14.13
25	1	2.6	3.5	2.8	3.4	4	4.7	3.3	2	3	3.1	0.36	1.95	1.41	3.39	1.66	8.32	70.79	0.48	0.93	3.16	7.94	5.01	0.35	0.56	9.12	1.26	0.59	3.02	2.51	5.5
26	1	2	2	2.8	3.6	5	5	2.8	3.3	2.4	3.9	1.45	2.04	1.15	4.68	1.17	7.08	50.12	0.63	1.12	3.72	10.47	6.61	0.17	0.79	9.77	0.68	0.58	4.27	3.09	7.41
27	1	3.2	2.5	3.5	2.4	4.8	3.3	2.3	1.3	2.9	2.8	0.69	2	1.29	4.47	1.45	12.59	39.81	0.33	0.98	3.63	9.33	5.5	0.2	0.93	7.08	1.38	0.13	3.55	2.82	6.31
28	1	1.8	2	3.2	2.6	4.8	3.7	1.5	1.3	2.1	2.9	2.29	5.75	1.82	10.23	2.14	8.32	56.23	0.69	1.26	7.24	15.14	9.77	0.14	0.76	8.91	1.32	0.31	9.55	4.9	14.45
29	1	3.4	3.5	2.2	1.4	1.5	2	4.3	2	3.3	1.6	1.62	6.03	3.09	10.47	3.31	15.85	69.18	0.91	2.45	10.47	33.11	19.5	0.59	2.63	25.12	4.9	1.26	9.55	9.12	18.62
30	1	3.4	2.5	3.3	3.6	5	4	4.5	1.7	3.4	3.4	0.81	3.72	2.04	6.61	2.4	10.72	58.88	1.02	2.04	6.61	15.85	9.77	0.29	1.58	11.48	1.45	1.32	5.75	5.01	10.72
31	1	3.8	4.3	2.8	2.8	3.5	5	3	1.3	3.5	2.5	3.31	4.68	2.69	9.77	2.95	11.75	64.57	0.3	0.87	7.59	21.88	13.18	0.6	1.41	15.14	2.4	0.13	9.77	6.17	15.85
32	1	3.8	2.3	2.8	2.8	5	2.3	4	3.5	3.2	3.8	1.58	4.07	2.75	11.48	3.24	17.78	131.83	0.69	1.17	7.94	23.44	15.14	0.17	1.35	14.45	1.32	0.35	7.59	6.61	14.13
33	1	2.4	2.3	2.8	4.2	4.3	3.7	3.3	3	2.7	3.8	0.89	3.02	1.51	4.9	1.55	8.32	53.7	0.49	0.79	4.79	7.76	4.47	0.15	0.6	7.41	1.12	0.09	4.79	2.88	7.76
34	1	3	2	4.3	3.6	4.5	4.7	3	2.5	3.1	3.5	1.7	3.98	2.24	8.32	2.69	12.88	67.61	0.63	1.86	6.46	15.14	8.51	0.24	1.32	11.48	1.38	1.26	7.08	4.68	11.75
35	1	3.2	3.5	3.5	2.8	4.3	4	4.5	2.3	3.7	3.1	0.93	3.72	2.04	6.31	2.04	7.41	38.02	0.3	0.69	6.76	18.2	10.72	0.27	0.95	9.12	1.15	0.36	5.75	5.25	10.96
36	1	3.5	2	3.3	2.4	3.7	5	3	3	3	3	3.63	4.17	2.19	9.33	2.4	10.23	52.48	0.43	0.95	7.24	19.95	11.48	0.2	1	10.72	0.74	0.15	9.33	5.62	14.79
37	1	3	3.3	3.3	2.4	3.3	4.3	2	1.8	2.9	2.5	1.86	5.89	2.95	10.72	4.47	15.14	72.44	0.32	2.45	10	31.62	18.2	0.68	1.86	25.12	2.88	1.23	9.77	8.51	18.2
38	1	2.4	4.3	3.8	2	4.5	2.3	1.5	2	3	2.8	1.58	4.79	1.78	6.17	2.19	7.41	51.29	0.47	0.78	5.89	10.47	6.17	0.1	1.1	10.47	1.15	0.26	7.41	3.72	11.22
39	1	2.6	3.5	3	1.2	3.5	3.3	2.8	1.8	3	2.2	0.65	2.14	1.51	5.89	1.7	8.91	66.07	0.81	0.89	5.5	14.45	8.71	0.54	1.2	10.72	1.38	1.41	3.8	4.37	8.13
40	1	1.8	2	3.2	3.8	5	4	2.5	2.3	2.4	3.7	1.32	2.09	0.87	2.69	1	7.76	52.48	0.3	0.24	3.55	2.63	1.62	0.12	0.37	2.4	0.11	0.41	3.98	1.62	5.62
41	1	2.6	2	3.3	1.6	5	2	2.3	1	2.5	2.5	1.23	3.39	3.16	14.79	0.85	19.5	102.33	1.48	3.02	10.96	26.3	16.6	1.17	1.38	18.2	0.78	3.98	6.76	8.32	15.14
42	1	2.4	4.3	3.3	2.8	3	2.3	4.8	2	3.7	2.6	0.18	1.7	1.12	3.09	0.89	10	47.86	0.12	0.58	2.45	5.89	3.63	0.11	0.59	5.89	0.85	0.39	2.45	1.86	4.37
43	1	1.8	2	2.8	4	5	2	3	2	2.4	3.7	3.31	3.98	2.45	6.61	2.51	16.98	93.33	0.71	0.89	6.31	10.72	6.61	0.12	1.07	6.46	0.85	0.13	8.71	3.89	12.59
44	1	2.2	3.8	3.5	2.4	4.5	4.7	5	2	3.6	3	2	4.27	1.86	5.5	2.63	9.12	42.66	0.81	2.14	5.62	17.78	9.55	0.58	1.38	13.8	1.07	0.39	7.41	4.9	12.3
45	1	2.2	4	3.7	2	3.3	3	4.3	2	3.5	2.4	0.76	2.45	1.1	5.01	1.41	7.08	44.67	0.4	0.95	4.47	12.88	7.41	0.07	0.85	10.47	1.95	2.04	4.07	3.63	7.76
46	1	1.4	3	2.8	1.6	3	3	1.3	1	2.1	1.9	1.74	4.9	2.57	9.77	2.69	12.3	93.33	0.56	1.74	10	22.39	14.13	0.11	1.82	16.22	1.86	1.82	8.32	7.08	15.49
47	1	2	2.5	3	3	4	4	2.8	1.3	2.6	2.8	1.26	4.79	2.57	10.72	2.95	15.85	70.79	0.95	1.2	6.31	10.96	7.59	0.08	1.07	7.94	0.65	0.5	7.76	4.07	12.02
48	1	2.2	3	2.7	2.8	3.8	4	2	1	2.5	2.5	1.82	4.68	2.19	7.24	3.55	14.45	81.28	0.87	1.17	7.41	13.49	9.12	0.22	1.29	7.41	0.89	0.1	7.94	4.79	12.88
49	1	1.8	2	3.2	4.2	5	5	4	3	2.7	4.1	1.45	4.68	2.29	9.77	2.45	11.48	77.62	0.27	0.74	8.91	19.95	12.02	0.26	1.26	10.47	1.05	0.29	7.76	6.17	13.8
50	1	3.4	1.8	3.3	2	3.3	3	3.5	1	3	2.1	1.45	4.9	2.19	6.17	2.95	11.48	60.26	0.6	1.35	7.94	15.85	8.13	0.51	1.48	10.23	1.1	0.34	7.59	5.13	12.88
51	1	1.6	2	3	1.2	3.5	1.7	3	1	2.4	1.9	1.45	4.79	2.29	10.23	2.82	8.51	58.88	0.1	0.38	6.03	13.49	7.76	0.05	0.91	8.51	0.2	0.4	7.94	4.17	12.02
52	1	1.2	3.8	3.2	1.6	2.3	1.3	2	1.3	2.5	1.7	0.54	3.47	1.74	5.37	1.66	16.6	91.2	0.16	0.55	5.13	9.55	5.75	0.12	1.07	7.94	0.55	1.41	5.01	3.31	8.32
53	1	1.8	2	3.3	4	5	2	2.8	2	2.5	3.7	1.07	3.47	1.23	6.76	1.32	5.13	52.48	0.25	0.41	5.01	11.48	7.41	0.13	0.52	6.61	0.66	0.44	5.5	3.55	9.12
54	1	1.6	1.8	3	2	4.3	1.7	3	2	2.3	2.8	2.69	4.79	2.57	8.51	3.02	16.98	91.2	0.4	1.29	9.55	22.91	12.02	0.48	2.04	16.22	1.58	0.26	8.91	6.92	15.85
55	1	2.4	2	3.5	1	4	1	4.8	1.8	3.2	2.3	0.3	1.66	1.35	2.69	1.55	8.32	38.02	0.22	1.02	3.72	6.46	3.8	0.15	1.29	9.55	1.66	4.47	2.63	2.45	5.13
56	1	2.4	3.3	3.2	2	3	1.7	3.8	2	3.1	2.3	1.91	6.03	3.55	8.71	1.95	14.13	48.98	0.83	1.26	7.76	15.49	10.23	0.22	1.95	30.9	1.12	1.17	9.33	5.62	15.14
57	1	2.2	2	2.8	2.4	4.3	2.3	3	2	2.5	2.9	0.35	3.55	1.7	8.51	2.4	15.49	95.5	0.21	0.98	7.59	14.45	10.72	0.11	1.23	15.14	0.71	0.56	5.37	5.13	10.47
58	1	1.8	2	3	1.8	4.8	1	2.5	1.5	2.3	2.7	1.02	5.13	2.88	12.59	3.47	12.02	123.03	0.3	0.79	9.33	26.92	16.6	0.1	1.1	12.3	1.05	0.33	8.13	7.41	15.49
59	1	1.6	2	3.5	1.2	1.8	2.7	2.5	2	2.4	1.7	1.12	4.37	2.04	9.12	1.86	6.76	44.67	0.47	0.93	4.79	7.76	5.62	0.11	0.72	5.75	0.81	0.19	6.76	3.02	9.77
60	1	1.6	2	2.3	1.4	4.3	1	4.3	3	2.5	2.9	1.23	3.47	2.04	6.31	1.48	4.9	37.15	0.19	0.89	7.24	13.49	8.51	0.09	0.95	6.03	0.62	0.29	5.75	4.57	10.23
61	1	1.8	2	3	4	5	3.7	3	3	2.5	4	1.35	1.82	0.79	3.55	1.41	5.25	39.81	0.26	0.51	3.98	8.71	4.9	0.08	0.68	5.13	0.51	0.1	3.8	2.75	6.61
62	1	1.8	2	2.7	4	4.8	4.7	2.8	2.5	2.3	3.8	0.52	3.24	1.74	5.37	1.48	8.32	47.86	0.21	0.55	5.62	7.94	6.03	0.11	0.93	5.25	0.35	0.37	4.68	3.31	7.94
63	1	2.6	2	3.3	1	3.3	3	2.5	1	2.6	1.8	0.71	3.09	1.74	5.25	1.62	7.59	51.29	0.37	0.49	6.03	13.8	8.13	0.13	1	6.46	0.89	0.71	4.68	4.27	8.91
64	1	1.4	3.5	3.2	1.4	3.3	4	3.8	2	3	2.2	0.72	4.79	3.02	10.23	3.31	10.72	54.95	0.25	1.82	10.23	35.48	22.39	0.11	1.95	23.44	2.04	1.23	7.24	9.33	16.6
65	1	1.8	2	3	4.2	5	3	4	3	2.7	4.1	1.45	5.25	2.69	14.13	4.57	15.85	128.82	0.49	0.81	8.13	26.3	16.6	0.13	1.48	13.49	1.05	0.41	8.91	7.08	16.22
66	1	2.2	2.5	3	2.6	3.5	1	2	1.8	2.4	2.6	0.62	4.17	2.45	8.91	2.19	12.59	85.11	0.25	2.04	6.76	20.89	12.3	0.17	1.29	16.6	1.45	0.66	6.31	5.75	12.02
67	1	1.8	2	3.3	3.6	4.3	4.3	4	1.8	2.8	3.2	0.3	2.69	1.41	4.47	2.09	16.98	63.1	0.28	1.45	4.17	8.51	5.25	0.22	1.07	8.71	0.78	0.74	3.89	2.88	6.92
68	1	2	3.8	3	1.8	2.8	4.3	2	1	2.7	1.8	1.66	4.07	2.88	7.76	2.19	12.02	77.62	0.31	0.91	6.61	15.49	10	0.07	1.45	8.51	1.02	0.23	7.08	4.79	12.02
69	1	1.8	2	3	3.2	4	1.7	2.8	2	2.4	3.1	1.32	3.02	1.66	5.75	2.69	14.13	74.13	0.76	0.98	5.5	11.75	6.92	0.19	0.78	7.94	0.76	0.22	5.5	3.8	9.33
70	1	1.8	2	3.5	3	4	4	2	1	2.3	2.7	0.59	3.98	1.7	7.76	2.04	6.17	33.88	0.19	1.07	10	22.39	12.02	0.15	0.93	10.47	1.1	0.5	5.75	6.76	12.59
71	1	2	2	3.2	3.8	5	3.3	4	2	2.8	3.6	0.35	1.7	1.38	3.24	1.41	10.23	45.71	0.25	1.26	3.89	9.55	6.03	0.19	0.79	10.72	0.6	0.65	2.75	3.02	5.75
72	1	2.2	2	3.3	2.2	5	4	3	2	2.6	3.1	1.35	4.79	2.45	7.76	3.16	15.49	93.33	0.56	1.17	7.08	15.14	10.96	0.68	1.35	15.49	1.45	1.32	7.59	5.25	12.88
73	1	1.8	3	3.3	1.6	3.5	1.7	4.3	1.8	3.1	2.3	2.09	4.17	2.09	5.62	2.04	12.3	38.9	0.95	0.91	6.61	8.32	5.75	0.09	1.26	6.03	1.12	2.24	7.41	3.72	10.96
74	1	1.8	3	3	2.4	4.3	1	2.8	2	2.6	2.9	0.47	1.55	0.81	3.02	1.07	5.25	33.11	0.46	1.12	3.09	6.61	4.27	0.1	0.48	6.46	1.29	0.35	2.57	2.24	4.79
75	1	2.2	3.8	3.3	2.4	3.3	3	4.5	2	3.4	2.6	0.39	3.89	1.48	7.41	2	6.17	32.36	0.19	0.85	6.92	16.22	11.48	0.09	0.81	7.94	1.51	0.55	5.5	5.01	10.47
76	1	1.6	3.3	3	2	3	1.7	2	2.5	2.5	2.5	1.07	4.68	1.66	7.24	1.45	4.79	37.15	0.3	0.44	6.92	11.22	6.92	0.17	0.34	4.17	0.17	0.62	6.92	4.07	10.96
77	1	2.6	2	3	3.8	4.8	4	4.8	2	3.1	3.5	1.35	3.39	1.05	5.62	1.62	5.25	38.9	0.43	0.62	5.89	10.96	6.31	0.08	0.59	5.62	0.69	0.23	5.62	3.72	9.33
78	1	1.6	2.3	2.8	1.6	4	2.7	2.8	1.8	2.4	2.4	1.23	3.16	2.4	6.46	2.19	14.45	81.28	0.2	1.12	5.13	12.3	6.92	0.15	1.58	7.08	0.78	0.35	5.62	3.8	9.55
79	1	2.2	4	3.7	2.4	3.3	3.7	3.8	1.8	3.4	2.5	2.19	5.25	2.45	10.72	2.82	12.02	47.86	0.45	1.02	9.12	16.98	11.75	0.4	1.58	11.75	2.69	5.5	9.12	6.03	15.14
80	1	1.6	2	2.8	1	4	1	2.8	1.8	2.3	2.3	1.51	3.72	2.95	7.59	3.16	19.05	95.5	0.38	3.09	8.13	22.39	14.45	0.32	2.69	19.5	0.28	1	6.76	6.76	13.49
81	1	2.8	4	3	2.4	4.8	3.3	3	2	3.2	3.1	1.55	3.89	3.39	9.33	4.27	16.22	104.71	0.32	2.24	7.94	26.92	13.49	0.15	2.19	18.62	1.86	0.38	7.24	6.92	14.13
82	1	2.2	2	3.5	2.8	4.5	5	4	2.8	2.9	3.4	2.95	5.37	3.8	10.96	2.63	15.14	70.79	0.85	1.05	8.32	15.14	9.33	0.28	1.41	10	1.32	0.16	10.23	5.37	15.49
83	1	3.3	3.5	3.5	4	4.3	5	2.5	2.3	3.2	3.5	2	7.94	4.47	21.38	5.5	19.5	89.13	0.15	1.45	13.8	36.31	22.91	0.4	2.4	23.44	2.75	0.6	13.18	10.72	23.99
84	1	3.3	2.8	3.5	3.8	4.3	4.3	2.7	2.8	3	3.6	2.24	5.89	2.63	9.33	3.47	11.22	30.9	0.81	2.51	11.22	28.84	17.78	0.18	1.51	20.89	1.78	1.66	9.77	8.71	18.62
85	1	2.6	2	3.2	2.2	5	3	2.5	2	2.6	3.1	3.24	10.23	6.17	19.95	8.32	42.66	151.36	0.76	0.91	9.33	23.99	13.8	0.22	2.14	21.38	0.76	0.68	17.38	7.08	24.55
86	1	3.4	2.8	3.3	4.4	4	2.7	3.5	2	3.2	3.5	4.79	6.92	6.17	19.05	5.75	27.54	162.18	1.86	2.63	9.77	24.55	14.13	0.65	2.29	15.85	1.58	0.1	15.14	7.59	22.39
87	1	3	2	3.2	1.6	4	2	2.3	2.5	2.6	2.7	2.09	7.08	4.17	15.14	6.17	32.36	199.53	0.69	1.51	10.47	33.11	18.62	0.78	2.04	25.12	2.57	0.52	12.02	8.91	20.89
88	1	2.6	2.5	3.3	3.2	4	2.7	4.5	2.5	3.2	3.2	4.9	7.08	4.68	15.14	5.25	22.39	97.72	0.27	1.78	10.96	29.51	19.05	0.39	2.24	20.89	2.24	2.57	14.79	8.71	23.44
89	1	2.4	1.8	3.2	4	4.3	4.7	2.8	2.5	2.5	3.6	3.24	15.14	6.61	27.54	6.17	27.54	151.36	0.3	1.32	18.2	32.36	19.95	0.87	2.63	22.91	0.83	1.41	22.91	11.48	33.88
90	1	1.8	2	3.3	2.6	2.5	5	3.3	2	2.6	2.4	4.9	6.76	4.07	11.48	3.72	17.78	95.5	0.62	2.45	12.3	25.7	15.85	0.79	1.86	20.42	2.34	2.63	13.8	8.51	22.39
91	1	1.8	2.3	3.7	3.2	5	4.3	3	2.8	2.7	3.7	2	5.75	3.63	12.59	3.98	11.48	74.13	0.62	2.04	11.75	34.67	24.55	0.69	1.51	16.98	1.23	0.43	10	10	19.95
92	1	2.6	3.8	3.2	1.2	5	3.3	3.3	2	3.2	2.7	2.14	6.31	2.69	14.13	3.72	16.98	107.15	0.51	1.38	10.23	25.12	15.49	0.1	1.82	15.85	1.55	0.52	10.72	7.59	18.2
93	1	2.8	3	3	3.2	3.8	4	5	2.3	3.5	3.1	2.34	5.75	3.39	11.75	4.27	18.2	91.2	3.24	4.37	9.12	17.78	10.96	0.43	1.74	12.88	1.58	0.6	10.23	6.46	16.6
94	1	1.8	2	2.7	1.2	4	4.3	2.3	1.3	2.2	2.2	2.82	5.75	3.09	10.47	3.47	14.45	81.28	0.51	0.71	8.13	20.89	12.02	0.14	1.32	10.96	1.62	0.19	10.47	6.03	16.6
95	1	1.8	2.3	3.2	1.2	5	4	3	2.8	2.6	3	2.34	7.24	2.75	13.8	2.34	12.59	112.2	0.24	0.54	10	16.98	10.47	0.1	1.26	7.76	0.95	0.63	11.48	6.03	17.38
96	1	2.8	2	3.5	1.2	3.3	5	3	1	2.8	1.8	1.02	11.48	2.4	15.49	6.03	26.92	134.9	1.23	1.48	13.18	30.2	20.42	0.98	0.51	21.38	0.93	3.31	15.14	9.55	24.55
97	1	3.4	3.5	2.8	4.8	4	5	4.3	2.3	3.5	3.7	2.4	7.76	3.72	13.49	4.17	20.89	169.82	1.23	1.95	12.59	24.55	17.38	0.48	2.04	18.2	1.41	0.78	12.59	8.51	20.89
98	1	1.8	2.5	2.8	4.2	5	5	4.8	3	3	4.1	2.75	8.32	4.57	14.45	4.47	21.38	91.2	0.81	1.66	13.18	31.62	22.39	0.2	1.82	12.59	1.02	0.34	13.49	9.77	23.44
99	1	1.8	3.5	3.2	1.6	3.5	1.3	3.5	1.8	3	2.3	2.57	8.32	5.01	12.02	4.07	20.89	85.11	0.37	0.76	11.22	21.88	12.88	0.4	1.55	10.72	1.35	0.28	13.18	7.24	20.42
100	1	1.6	3	2.7	4.4	3.3	1.7	2	1	2.3	2.9	1.91	7.08	4.17	19.95	4.79	14.13	134.9	0.87	2.04	11.22	38.02	23.44	0.65	1.35	20.89	1.74	0.27	12.02	10	22.39
101	1	1.8	1.8	2.7	1	3.3	2	2	1	2.1	1.8	0.83	6.17	3.98	18.2	5.25	17.78	190.55	0.65	2.4	11.22	51.29	26.3	0.66	2.4	42.66	3.24	2.45	10	12.02	21.88
102	1	1.8	2.8	3.5	4.2	5	4.7	3	2.3	2.8	3.8	2.51	6.46	2.24	8.71	2.45	9.33	48.98	0.66	1.38	10.47	24.55	11.75	0.66	1.66	15.85	2.75	1.95	10.47	7.41	17.78
103	1	1.8	2	2.8	2.4	4	1	4.5	2	2.8	2.8	2	6.03	3.39	10.96	5.01	15.85	81.28	0.19	1.95	13.18	29.51	19.5	0.14	1.62	19.95	2.29	2.29	10.23	9.33	19.5
104	1	2.6	2	2.7	2.2	5	1	3	2	2.6	3.1	2.63	7.24	2.69	9.55	2.88	10	45.71	0.66	1.02	10.47	19.95	13.18	0.07	1.2	6.92	0.87	0.12	11.48	6.76	18.2
105	1	1.6	2.5	3	1.4	4.3	1.7	2.8	2	2.5	2.6	2.09	7.08	3.63	12.3	3.47	13.49	61.66	3.8	6.03	15.14	31.62	23.44	0.74	1.91	16.22	1.86	0.38	11.22	10.96	22.39
106	1	2	2	3.2	2.2	5	4.7	3	2	2.5	3.1	1.66	6.92	2.69	9.12	3.63	12.3	89.13	0.14	0.74	8.91	19.5	10.96	0.23	1.41	10.96	0.93	0.36	10.23	6.03	16.22
107	2	2.4	3	3.2	3.8	4	4	3.3	2.8	3	3.5	1.45	5.62	2.69	12.02	4.68	17.38	85.11	1.7	3.24	13.18	46.77	28.84	1.41	3.02	30.9	3.16	2.34	9.12	12.59	21.88
108	2	1.6	2.8	3.3	3.2	4	3.3	3	2	2.7	3.1	1.66	4.79	2.88	9.55	2.69	12.59	63.1	1.05	2.04	10	22.91	12.3	0.45	1.58	13.49	1.51	0.22	8.13	7.08	15.14
109	2	3.8	2	3.7	3.4	4.8	3.3	5	0.8	3.6	3	1	5.75	3.8	12.3	4.27	21.38	144.54	0.2	1.55	8.71	22.39	14.13	0.62	1.86	21.88	1.95	0.79	9.12	6.76	15.85
110	2	2.6	4	2.7	3.2	3.8	2.7	4.3	2	3.4	3	2.45	5.62	2.57	8.13	3.09	13.8	61.66	1.35	2.09	9.77	25.12	15.85	0.32	1.86	18.62	2.34	2.14	9.55	7.59	17.38
111	2	2.8	4	2.8	3.6	3.8	4.7	3.5	2	3.3	3.1	2.4	4.68	2.51	6.76	2.51	9.33	51.29	0.32	0.54	6.61	14.13	8.32	0.08	2.14	12.88	0.95	0.31	8.32	4.57	12.88
112	2	2.2	3.3	3	3.8	3.8	5	2.8	2	2.8	3.2	2.14	3.24	1.91	7.76	1.82	10.72	56.23	0.32	0.69	5.89	11.48	6.31	0.09	1.45	6.92	0.55	0.44	6.61	3.8	10.47
113	2	2.2	3	3.7	4	5	5	2.3	1.3	2.8	3.4	2	5.25	3.55	13.18	3.98	13.8	69.18	0.11	0.14	17.38	28.84	19.5	0.15	1.82	12.88	1.35	0.1	9.55	10.47	19.95
114	2	3	2	3.2	3.4	5	3	3.5	2.8	2.9	3.7	1.82	5.13	3.02	13.18	4.07	25.12	95.5	1.15	2.24	9.33	32.36	20.89	0.35	2.4	27.54	2.69	0.87	9.33	8.91	18.2
115	2	2.6	2.3	3	2.2	5	3.3	2.5	1.3	2.6	2.8	0.24	2.75	1.38	3.89	1.45	8.71	60.26	0.29	0.35	3.8	8.71	5.62	0.23	1	6.31	0.21	0.76	3.72	2.82	6.61
116	2	3	4.5	3.3	4	4	5	4.8	3	3.9	3.7	1.1	4.27	1.55	7.24	2.57	11.22	64.57	0.27	1.51	5.25	12.59	8.13	0.25	1.58	15.85	1.91	1.02	6.61	4.07	10.72
117	2	3.6	4	4.2	3.3	2.3	4.3	5	1.3	4.2	2.3	0.89	2	2	5.13	2.51	11.22	53.7	0.33	1.1	4.07	14.45	10	0.87	1.78	13.8	2.95	0.2	3.98	4.17	8.13
118	2	3.4	3	3.5	2.8	4	4.3	4.5	3	3.6	3.3	0.68	1.82	1.26	4.07	1.38	7.24	42.66	1.17	1.66	3.98	14.13	7.41	0.28	0.87	11.48	1.58	1.1	3.24	3.72	6.92
119	2	1.8	3.3	3.2	4	4.3	5	3.5	1.8	2.9	3.3	1.7	4.79	2.24	9.77	3.63	13.49	67.61	0.45	1.29	7.76	20.42	13.49	0.35	1.45	17.78	2.63	0.23	8.32	6.17	14.45
120	2	2.2	2.7	3	4.2	5	5	2.3	3.7	2.5	4.3	0.98	2.19	1.55	4.17	1.95	11.75	67.61	0.41	1.62	4.17	12.88	7.41	0.28	1.12	16.6	1.82	1	4.07	3.63	7.76
121	2	3.6	1.8	2.7	4.2	3.3	4.3	3.5	2.8	2.9	3.4	0.16	4.47	2.82	12.02	3.63	16.22	72.44	0.89	1.51	7.24	31.62	19.95	1.38	2.14	26.92	4.79	0.51	6.76	8.13	14.79
122	2	3	3	3.8	4	4.8	4	2.8	3.3	3.1	4	1.55	3.39	1.74	8.32	2.57	9.55	85.11	0.98	1.1	6.76	15.14	10.96	0.26	1.02	12.88	1.62	0.38	6.31	5.01	11.48
123	2	3.4	3.5	3	2.2	4	4.3	4.3	3	3.5	3.1	1.02	2.82	1.51	5.75	1.23	9.77	70.79	0.54	1.38	6.03	12.3	8.32	0.13	0.45	13.18	1.78	0.22	4.79	4.17	8.91
124	2	3.8	4	2.7	1.6	3.5	2.3	4	2.3	3.6	2.4	0.83	4.17	2.04	9.12	3.89	15.49	85.11	0.59	1.74	8.91	25.7	16.22	0.5	2.19	26.3	3.02	4.57	6.61	7.59	14.13
125	2	3.4	2.8	3.2	4	4.8	4.7	3.5	3.5	3.2	4.1	0.72	1.91	0.98	2.95	1.2	4.47	21.38	0.46	1.02	3.72	4.47	2.63	0.13	0.79	3.98	0.46	1.17	3.16	2.04	5.25
126	2	2.4	2.3	3	1.8	5	5	3	3	2.7	3.3	2	4.9	2.51	8.13	2.88	9.77	56.23	0.3	1.15	8.51	16.98	10	0.49	1.17	8.13	1.1	1.41	8.32	5.5	13.8
127	2	2.8	2	3.3	1.2	4.8	5	3.3	3.5	2.8	3.2	3.72	4.17	2.4	8.71	2.88	10.72	67.61	0.55	1.29	6.76	19.95	12.59	0.14	1.82	16.6	1.66	1.51	9.33	5.75	15.14
128	2	3.2	3.3	3.5	2.4	3.8	2.7	4	3.5	3.5	3.2	1.23	4.57	2.51	9.33	3.39	11.48	30.2	0.5	1.82	9.33	25.12	15.85	0.78	2.19	18.2	3.72	0.85	7.41	7.59	14.79
129	2	2.8	3	3.3	1.4	4.3	1.7	5	2	3.5	2.6	1.82	4.9	1.66	8.32	2.09	11.22	54.95	0.87	1.26	7.08	19.5	11.48	0.15	1.12	10.72	1.17	0.47	8.13	5.62	13.49
130	2	2.8	3.8	2.8	4	3	3.7	3.5	2.7	3.2	3.2	1.7	5.01	3.24	12.59	3.31	12.3	46.77	0.85	2.29	9.77	28.84	17.78	0.29	1.78	16.98	1.51	0.45	8.71	8.13	16.98
131	2	2.8	2	3.5	2.4	5	2.7	6	2.8	3.6	3.4	1.55	4.37	1.86	7.08	2.29	7.76	40.74	0.35	1.2	7.59	16.6	10.72	0.23	1.45	10.96	1.38	0.72	7.08	5.37	12.59
132	2	2.4	3.3	3.7	4.8	3.3	5	3.5	3.3	3.2	3.8	0.59	2	1.62	5.62	1.32	8.13	63.1	0.3	0.62	4.47	10.96	6.92	0.07	0.78	6.46	0.79	0.3	3.55	3.31	6.92
133	2	3	4	2.8	3.4	4.5	4	3.3	3.5	3.3	3.8	0.46	1.23	1.07	3.02	1.02	6.92	60.26	0.26	0.6	2.69	6.31	3.47	0.21	0.55	4.79	0.2	0.71	2.29	1.95	4.27
134	2	1.8	2.3	3.2	2.2	4.5	2.7	3	2.3	2.6	3	1.32	2.95	2.19	7.76	2.88	16.98	87.1	0.29	0.72	5.62	18.62	11.48	0.13	2.14	15.85	2.75	0.46	5.75	5.13	10.96
135	2	3	2	3.8	3	4.8	5	4.3	4.3	3.3	4	1.86	3.72	2.4	8.32	2.69	17.38	93.33	0.81	1.38	7.08	21.38	12.59	0.48	1.66	17.38	1.82	0.32	7.08	6.03	13.18
136	2	2.6	3.3	3.2	4	5	4.7	3.5	2.8	3.1	3.9	0.19	2.75	1.82	4.9	2.04	8.91	47.86	0.51	1.74	5.62	19.05	12.02	0.54	1.32	16.6	2.09	0.41	3.89	5.25	9.12
137	2	2.2	3.8	3.2	2	4	4	3	2	3	2.7	2.14	5.13	3.39	11.22	2.19	10.96	63.1	0.91	0.98	8.13	16.98	11.48	0.12	0.95	6.92	0.71	0.4	9.12	5.62	14.79
138	2	2.8	1.8	3	1.6	4.8	4	4	2	2.9	2.8	0.58	1.7	0.69	3.31	0.78	2.24	20.89	0.09	0.19	2.75	7.08	4.27	0.03	0.35	3.39	0.37	0.14	2.82	2.04	4.79
139	2	4	3.8	3.2	2.2	3	2	4.5	2.5	3.9	2.6	1.78	5.25	3.02	12.88	4.27	26.92	112.2	1.02	2.19	8.71	31.62	19.05	0.46	3.16	23.99	2.04	0.72	9.33	8.51	17.78
140	2	2.4	2	2.8	2	5	2	2	1	2.3	2.7	1.2	2.69	1.35	4.79	1.91	11.22	85.11	1.02	1.66	4.79	15.85	9.33	0.09	1.51	14.79	1	0.81	4.79	4.47	9.33
141	2	2.2	3	3.2	1.8	4.8	5	3	1	2.8	2.5	0.74	5.37	2.14	7.76	2.75	15.85	128.82	0.83	1.29	6.03	20.42	11.48	0.42	1.55	15.14	2.09	0.36	7.59	5.5	13.18
142	2	3.2	4	3.7	2.6	5	3	2.5	2.8	3.3	3.4	0.85	2.24	1.12	3.02	1.58	9.12	53.7	0.45	0.65	3.89	8.32	4.47	0.1	0.89	7.59	1	0.32	3.72	2.69	6.46
143	2	2.8	3.5	3	2.2	3.3	4	3.8	2	3.3	2.5	1.17	1.95	1.15	3.72	1.32	10.72	51.29	0.11	0.5	3.09	5.5	3.98	0.09	0.83	5.25	0.07	0.29	3.89	2.04	5.89
144	2	1.8	2	2.8	4	4	4.3	1.8	2.8	2.1	3.6	1.2	3.8	2.09	8.13	2.95	11.22	85.11	0.63	1.66	8.13	25.7	15.85	0.13	1.38	17.78	2.4	2.95	6.46	7.08	13.49
145	2	2.6	3.8	2.8	2	2.5	3.3	3.8	1	3.2	1.8	2.95	4.07	2.45	8.13	2.34	12.88	134.9	0.63	0.89	7.24	14.45	11.22	0.13	1.17	10.96	0.13	0.45	8.51	5.01	13.49
146	2	1.8	2	3.2	4	5	4	2.3	2	2.3	3.7	1.29	4.57	1.91	8.51	2.14	10.47	61.66	0.1	0.48	7.41	14.45	8.13	0.26	0.87	6.61	0.89	0.38	7.24	4.68	12.02
147	2	1.8	2	2.7	4.2	4.3	1.3	4.5	3	2.7	3.8	0.1	1.86	2.63	3.72	1.32	8.51	42.66	0.11	1.32	3.72	11.48	5.89	0.09	0.65	8.51	1.29	0.31	2.82	3.09	5.89
148	2	1.6	4.5	3.5	1.6	3.3	1.7	4.8	2	3.6	2.3	0.72	1.95	1.26	2.14	1.2	6.46	26.92	0.38	0.74	2.75	5.75	3.47	0.22	0.66	7.76	1.62	2.69	3.16	2	5.13
149	2	1.8	3	3.5	1.2	3.3	1	2.5	1.8	2.7	2.1	0.59	1.95	1.66	4.17	2.82	9.77	114.82	0.71	0.44	4.57	9.55	7.08	0.56	0.36	8.13	0.44	1.86	3.47	3.31	6.76
150	2	3.4	3.8	3	3.2	4	2	4.5	2.5	3.7	3.2	1.17	3.8	1.58	8.91	2	8.91	63.1	0.46	0.69	6.03	12.02	7.24	0.05	0.72	6.03	0.68	0.11	6.31	3.98	10.23
151	2	1.8	2	3	3.4	5	5	3	2	2.5	3.5	4.27	1.12	1.55	4.37	0.93	4.79	33.88	1.05	0.29	2.14	5.37	3.98	0.09	0.45	2.95	0.22	0.3	6.17	1.78	7.94
152	2	2.4	1.8	3.2	3.2	3.3	2.7	3.5	2.5	2.7	3	1.23	3.47	1.26	5.75	2.09	10.23	75.86	0.32	0.42	4.07	5.89	4.47	0.09	0.54	4.17	0.1	0.29	5.62	2.4	8.13
153	2	1.8	2	3.3	1	4.8	4.3	3.8	2	2.7	2.6	1.62	4.27	3.02	8.32	2.45	10.96	54.95	0.56	0.56	8.71	10.96	6.46	0.16	1.48	7.94	0.62	0.54	7.41	4.68	12.02
154	2	2	2	3	3.6	5	4.3	2	1.8	2.3	3.4	0.13	1.45	0.95	3.16	0.98	6.46	91.2	0.15	0.63	2.57	6.46	4.68	0.06	0.74	5.37	0.26	0.42	2.19	2.04	4.27
155	2	1.8	4	3.2	1.8	3.3	3.7	4.5	2.8	3.4	2.6	0.93	1.78	0.81	2.82	1	4.27	24.55	0.5	0.54	2.45	4.79	3.02	0.03	0.19	2.34	0.06	0.23	3.24	1.62	4.9
156	2	3	4.3	3.5	3.6	2.8	2	2	1	3.2	2.4	0.21	4.37	2.04	5.13	2.29	7.76	47.86	0.26	1.26	5.62	12.02	7.76	0.13	1.23	9.55	0.22	0.38	5.62	3.98	9.55
157	2	2.8	4.3	3.2	1.4	3.3	2.3	2	1	3.1	1.9	1.1	3.24	1.58	4.27	1.41	7.94	37.15	0.17	1.1	5.25	12.02	6.46	0.12	0.95	8.91	1.02	0.54	5.13	3.63	8.71
158	2	1.8	3	3.7	2.4	4	1.7	2.8	2.3	2.8	2.9	0.76	2.69	1.45	5.13	1.7	6.76	52.48	0.28	0.87	5.13	14.13	6.17	0.12	0.87	9.77	1.66	0.37	4.37	3.8	8.13
159	2	1.4	4.3	3.5	3.2	3	2	3	2	3	2.7	1.26	4.27	2.88	12.88	4.07	16.98	128.82	0.13	1.66	8.32	21.38	14.13	0.1	1.66	23.44	2.88	1.05	7.76	6.61	14.13
160	2	1.6	4	3.2	1.6	3.8	1	4.5	2	3.3	2.4	0.45	5.5	4.68	11.22	4.79	13.18	58.88	0.17	0.93	11.75	42.66	26.92	0.48	2.45	33.88	4.68	0.46	8.13	11.22	19.5
161	2	1.6	3	3.3	2.4	3.3	3	3.8	2	2.9	2.6	3.72	4.07	2.19	8.32	2.45	9.33	74.13	0.18	0.81	8.13	22.39	14.79	0.1	1.23	9.55	0.78	0.31	9.33	6.46	15.85
162	2	2	4	3.8	2.6	3.3	3.7	2.8	1.8	3.1	2.5	0.15	1.17	1.02	3.16	1.15	4.68	33.88	0.18	0.89	2.95	7.08	4.47	0.14	0.3	5.13	0.58	0.49	1.91	2.19	4.07
163	2	1.8	3.3	2.7	4.6	4	4.3	3	3	2.7	3.9	2.95	6.76	4.68	15.14	4.47	20.42	107.15	0.6	1.55	10.96	30.2	19.05	0.52	2	19.95	1.62	1.35	12.3	8.71	20.89
164	2	2.2	2	2.5	1.4	4	2.3	4	2.8	2.7	2.7	3.63	7.76	4.68	15.14	5.89	23.44	112.2	1.12	1.91	10.72	26.3	17.38	0.44	2.51	20.42	1.82	0.59	14.13	8.32	22.39
165	2	2.4	2	3.2	3.2	4	2	3.3	1.5	2.7	2.9	10	22.39	9.77	51.29	8.91	25.12	147.91	1.07	3.89	36.31	87.1	50.12	1.1	2.82	54.95	3.89	3.24	39.81	25.7	64.57
166	2	3.4	4.3	3.5	2.4	3.8	3.3	4.5	2.8	3.9	3	9.12	7.24	4.07	15.49	3.8	16.98	89.13	0.83	1.7	14.45	32.36	21.88	0.66	1.82	14.45	1.78	0.68	19.05	10.23	28.84
167	2	3.5	4	3	3	3	5	4	2.5	3.6	2.8	7.24	4.79	3.09	9.55	4.27	13.8	46.77	0.98	0.76	9.33	23.44	13.49	0.23	1.86	18.62	2.34	0.17	13.8	6.92	20.89
168	2	2.4	3.3	2.8	2.6	4	2	4	2	3.1	2.9	2.69	6.61	4.68	18.2	5.37	22.39	134.9	0.85	3.16	11.22	40.74	23.44	0.74	2.4	40.74	3.39	3.72	12.3	10.72	22.91
169	2	2.2	3.3	3.8	4.2	5	5	2.5	3.5	2.9	4.2	2.88	5.75	3.16	10.96	3.72	16.98	64.57	0.79	2.51	9.77	23.99	13.18	0.81	1.82	19.5	2.19	3.02	10.72	7.24	17.78
170	2	2	2.3	3.2	1.8	4.5	2.3	2.8	1	2.5	2.4	3.24	6.31	3.24	12.3	3.89	19.5	93.33	0.6	1.17	11.48	30.2	18.62	1.02	2.51	21.38	3.09	0.25	11.75	9.12	20.89
171	2	1.8	3.3	3.3	4.6	3	4.3	3	3	2.8	3.5	2.19	6.17	4.07	13.18	4.47	22.39	72.44	1.74	5.01	12.02	29.51	19.05	0.89	2.29	23.99	1.51	0.58	10.72	9.33	19.95
172	2	3.4	4	3	2.4	3.3	2.3	4.7	2	3.8	2.6	4.57	5.89	3.72	13.18	3.24	13.8	100	0.56	1.05	8.32	16.6	11.75	0.04	1.02	7.94	0.38	0.37	12.59	5.62	18.2
173	2	2.4	2	3	2.6	5	3.7	3.7	2	2.8	3.2	7.08	4.9	2.19	8.71	2.29	10.23	66.07	0.71	1.2	9.12	18.2	10.96	0.54	1.07	8.13	1.2	0.71	13.49	6.03	19.5
174	2	2.6	2.3	3	2.6	5	2.3	3	2	2.7	3.2	3.89	7.24	4.9	15.85	3.39	22.39	89.13	1.17	1.38	11.75	28.18	18.2	0.81	3.55	16.6	2.82	0.81	13.8	8.91	22.39
175	2	3.6	3	2.8	2	2.5	5	4.5	2.3	3.5	2.3	2.88	7.94	4.57	14.79	3.72	21.38	120.23	0.56	0.69	12.3	26.3	16.98	0.35	1.7	12.59	1.05	0.11	13.49	8.51	21.88
176	2	2.2	2.8	4.2	2.4	3.3	3	4.5	2	3.4	2.6	2.75	7.08	3.47	12.3	2.82	16.6	75.86	1.66	2.57	11.48	21.88	14.79	0.46	1.91	12.02	1.62	0.41	11.75	7.76	19.5
177	2	3.4	3.8	3.3	3.6	4	1.7	3.5	1.8	3.5	3.1	5.62	7.94	4.79	19.5	6.17	19.5	87.1	1.2	4.17	15.14	56.23	30.9	1.48	2.69	45.71	4.27	3.8	16.98	14.45	31.62
178	2	3.2	4	2.8	3.8	4	4.7	2.5	3.5	3.1	3.8	5.89	5.37	4.07	14.79	6.03	24.55	128.82	1.17	4.47	10.72	44.67	25.7	1.02	3.39	75.86	6.46	14.79	13.8	11.75	25.7
179	2	2.2	2	3.3	1.4	2.5	3	4.5	2	3	2	2.69	6.17	4.57	14.13	5.37	21.38	75.86	0.89	2.82	14.79	40.74	28.18	1.26	2.95	22.39	2.69	0.41	11.48	12.3	23.44
180	2	2.4	4	3.5	3	2.3	3.5	5	2.3	3.7	2.5	2.29	8.13	4.57	18.2	6.76	19.5	83.18	1.82	4.68	17.78	58.88	33.88	1.02	3.39	39.81	3.47	2.57	13.49	15.85	29.51
181	2	2.6	3.8	3.3	3	4	4	3.5	3.3	3.3	3.4	2.51	5.75	2.34	10	2.69	11.48	43.65	3.09	4.37	11.22	21.38	13.8	0.47	1.55	10.96	1.29	0.5	9.77	7.59	17.38
182	2	3.2	2.8	3.5	1.6	2.8	2.3	3	2.8	3.1	2.4	2.09	7.08	3.39	10.72	5.13	28.18	128.82	0.76	1.82	8.51	25.7	12.02	0.38	3.16	19.95	0.6	1.29	11.22	7.08	18.2
183	2	1.6	1.8	2.2	2.8	5	1.3	3	2	2.1	3.3	2.51	6.46	1.91	9.55	2.34	8.13	74.13	0.54	0.78	9.77	21.38	12.59	0.12	1.12	10.72	1	0.2	10.47	6.61	16.98
184	2	1.8	2.3	3	3.6	4	2.3	3	2	2.5	3.2	2.19	7.24	2.88	15.14	4.07	18.62	128.82	0.17	1.82	10.72	29.51	16.22	0.17	1.82	15.85	1.78	0.74	11.75	8.32	19.95
185	2	1.8	2.3	2.8	1.4	4.8	3	4.3	1	2.8	2.4	2.57	7.94	3.8	16.6	5.62	16.22	87.1	0.32	1.32	10.72	30.9	17.78	0.17	1.86	13.8	1.2	0.41	13.18	8.51	21.88
SR: Satiety Responsiveness, SE: Slowness in Eating, FU: Fussiness, EU: Emotional of Undereating, FAVD: Food Avoidance (SR+SE+FU+EU)
FR: Food Responsiveness, EF: Enjoyment of Food, DD: Desire to Drink, EO: Emotional of Overeating, FAPP: Food Approach (FR+EF+DD+EO)
